# Supplementary material for: Hypoxia-Induced Extracellular Vesicles and Non-Coding RNAs in Cancer: A Systematic Review of Tumor Dynamics and Therapeutic Implications in Preclinical Animal Models
Source: Biomedicines. 2025 Nov 17;13(11):2796. doi: 10.3390/biomedicines13112796 (PMC12649954; doi:10.3390/biomedicines13112796)
Supplement: Supplementary file 1 [file biomedicines-13-02796-s001.zip]

Archive with 1 entries (1 files):
- biomedicines-3950163-supplementary.pdf
